# Supplementary material for: Intercultural and Active Classroom for Teaching and Learning Biomimicry: A Case Study with Singaporean and American Undergraduate Engineering Students
Source: Biomimetics (Basel). 2025 Dec 3;10(12):809. doi: 10.3390/biomimetics10120809 (PMC12730279; doi:10.3390/biomimetics10120809)
Supplement: Supplementary file 1 [file biomimetics-10-00809-s001.zip]

Archive with 1 entries (1 files):
- biomimetics-3948544-supplementary.pdf
